# Supplementary material for: The relationship between patient-reported quality of life and clinician-rated outcome scores in patients with autoimmune encephalitis: a study of the Australian Autoimmune Encephalitis Consortium
Source: Qual Life Res. 2025 Aug 31;34(12):3635–48. doi: 10.1007/s11136-025-04052-4 (PMC12689736; doi:10.1007/s11136-025-04052-4)
Supplement: Supplementary file 1 — Supplementary Material 1 [file 11136_2025_4052_MOESM1_ESM.xlsx]

## Sheet: Sheet1
Supplementary Table 1
Rank	Test	AE Group	Variables	Original P value	Critical Value	Benjamini-Hochberg Adjusted P value	Significant using an FDR of 0.05?
1	Student's single sample t-test	Total AE sample vs normative mean	Satisfaction with Social Roles and Activities	1.122e-09	0.000195313	2.87232e-07	Yes
2	Student's single sample t-test	Total AE sample vs normative mean	Cognitive Function	3.736e-08	0.000390625	4.78208e-06	Yes
3	Student's single sample t-test	Seronegative vs normative mean	Cognitive Function	4e-07	0.000585937	3.41333e-05	Yes
4	Student's single sample t-test	Seronegative vs normative mean	Satisfaction with Social Roles and Activities	1.671e-06	0.00078125	0.000106944	Yes
5	Welch's t-test	DRE vs no DRE	Cognitive Function	5.954e-06	0.000976562	0.000304845	Yes
6	Hierarchical linear regression: Step 1 - mRS	Seropositive	Stigma	1.947e-05	0.00117187	0.00083072	Yes
7	Welch's t-test	Seropositive (mRS≤1 vs mRS>1)	Stigma	3.852e-05	0.00136719	0.00140873	Yes
8	Correlation	Seropositive	CASE, Stigma	5.718e-05	0.0015625	0.00162645	Yes
9	Hierarchical linear regression: Step 1 - CASE	Seropositive	Stigma	5.718e-05	0.00175781	0.00162645	Yes
10	Student's single sample t-test	Seropositive vs normative mean	Satisfaction with Social Roles and Activities	6.453e-05	0.00195312	0.00165197	Yes
11	Correlation	Total AE sample	CASE, Stigma	8.457e-05	0.00214844	0.001704	Yes
12	Hierarchical linear regression: Step 1 - CASE	Total AE sample	Stigma	8.457e-05	0.00234375	0.001704	Yes
13	Correlation	Seropositive	CASE, Cognitive Function	0.0001012	0.00253906	0.001704	Yes
14	Hierarchical linear regression: Step 1 - CASE	Seropositive	Cognitive Function	0.0001012	0.00273437	0.001704	Yes
15	Hierarchical linear regression: Step 1 - mRS	Total AE sample	Stigma	0.000105	0.00292969	0.001704	Yes
16	Hierarchical linear regression: Step 1 - mRS	Total AE sample	Cognitive Function	0.0001065	0.003125	0.001704	Yes
17	Student's single sample t-test	Total AE sample vs normative mean	Anxiety	0.0001246	0.00332031	0.00187633	Yes
18	Welch's t-test	Seropositive (mRS≤2 vs mRS>2)	Cognitive Function	0.0001582	0.00351563	0.00224996	Yes
19	Hierarchical linear regression: Step 1 - CASE	Total AE sample	Total NeuroQoL	0.0001911	0.00371094	0.00244608	Yes
20	Correlation	Total AE sample	CASE, Total NeuroQoL	0.0001911	0.00390625	0.00244608	Yes
21	Hierarchical linear regression: Step 1 - CASE	Total AE sample	Cognitive Function	0.0003144	0.00410156	0.00344747	Yes
22	Correlation	Total AE sample	CASE, Cognitive Function	0.0003144	0.00429688	0.00344747	Yes
23	Hierarchical linear regression: Step 1 - mRS	Total AE sample	Satisfaction with Social Roles and Activities	0.0003169	0.00449219	0.00344747	Yes
24	Hierarchical linear regression: Step 1 - mRS	Seropositive	Cognitive Function	0.0003232	0.0046875	0.00344747	Yes
25	Welch's t-test	Seropositive (mRS≤2 vs mRS>2)	Stigma	0.0004691	0.00488281	0.00477145	Yes
26	Welch's t-test	Total AE sample (mRS≤2 vs mRS>2)	Cognitive Function	0.0004846	0.00507813	0.00477145	Yes
27	Welch's t-test	Total AE sample (mRS≤1 vs mRS>1)	Satisfaction with Social Roles and Activities	0.0005651	0.00527344	0.00535799	Yes
28	Welch's t-test	Total AE sample (mRS≤2 vs mRS>2)	Satisfaction with Social Roles and Activities	0.0009212	0.00546875	0.00752941	Yes
29	Correlation	Seropositive	CASE, Satisfaction in Roles and Activities	0.001	0.00566406	0.00752941	Yes
30	Student's single sample t-test	Seropositive vs normative mean	Cognitive Function	0.001	0.00585938	0.00752941	Yes
31	Welch's t-test	Seropositive (mRS≤1 vs mRS>1)	Cognitive Function	0.001	0.00605469	0.00752941	Yes
32	Hierarchical linear regression: Step 1 - CASE	Seropositive	Satisfaction with Social Roles and Activities	0.001	0.00625	0.00752941	Yes
33	Hierarchical linear regression: Step 1 - mRS	Total AE sample	Total NeuroQoL	0.001	0.00644531	0.00752941	Yes
34	Welch's t-test	Total AE sample (mRS≤1 vs mRS>1)	Stigma	0.001	0.00664062	0.00752941	Yes
35	Student's single sample t-test	Total AE sample vs normative mean	Total NeuroQoL	0.002	0.00683594	0.011907	Yes
36	Hierarchical linear regression: Step 1 - CASE	Total AE sample	Positive Affect and Wellbeing	0.002	0.00703125	0.011907	Yes
37	Welch's t-test	DRE vs no DRE	Stigma	0.002	0.00722656	0.011907	Yes
38	Correlation	Total AE sample	CASE, Anxiety	0.002	0.00742187	0.011907	Yes
39	Correlation	Total AE sample	CASE, Positive Affect and Wellbeing	0.002	0.00761719	0.011907	Yes
40	Hierarchical linear regression: Step 1 - mRS	Seropositive	Satisfaction with Social Roles and Activities	0.002	0.0078125	0.011907	Yes
41	Hierarchical linear regression: Step 1 - CASE	Total AE sample	Satisfaction with Social Roles and Activities	0.002	0.00800781	0.011907	Yes
42	Hierarchical linear regression: Step 1 - CASE	Total AE sample	Anxiety	0.002	0.00820313	0.011907	Yes
43	Correlation	Total AE sample	CASE, Satisfaction in Roles and Activities	0.002	0.00839844	0.011907	Yes
44	Welch's t-test	Seropositive (mRS≤1 vs mRS>1)	Satisfaction with Social Roles and Activities	0.003	0.00859375	0.0147692	Yes
45	Hierarchical linear regression: Step 1 - CASE	Seropositive	Total NeuroQoL	0.003	0.00878906	0.0147692	Yes
46	Correlation	Total AE sample	CASE, Sleep Disturbance	0.003	0.00898437	0.0147692	Yes
47	Welch's t-test	DRE vs no DRE	Anxiety	0.003	0.00917969	0.0147692	Yes
48	Student's single sample t-test	Seronegative vs normative mean	Total NeuroQoL	0.003	0.009375	0.0147692	Yes
49	Welch's t-test	Seropositive (mRS≤1 vs mRS>1)	Total NeuroQoL	0.003	0.00957031	0.0147692	Yes
50	Hierarchical linear regression: Step 1 - CASE	Total AE sample	Sleep Disturbance	0.003	0.00976562	0.0147692	Yes
51	Correlation	Seropositive	CASE, Total NeuroQoL	0.003	0.00996094	0.0147692	Yes
52	Hierarchical linear regression: Step 1 - mRS	Total AE sample	Anxiety	0.003	0.0101563	0.0147692	Yes
53	Welch's t-test	Total AE sample (mRS≤1 vs mRS>1)	Total NeuroQoL	0.004	0.0103516	0.0182857	Yes
54	Welch's t-test	Total AE sample (mRS≤1 vs mRS>1)	Anxiety	0.004	0.0105469	0.0182857	Yes
55	Welch's t-test	Total AE sample (mRS≤2 vs mRS>2)	Stigma	0.004	0.0107422	0.0182857	Yes
56	Welch's t-test	Seropositive (mRS≤1 vs mRS>1)	Anxiety	0.004	0.0109375	0.0182857	Yes
57	Welch's t-test	Total AE sample (mRS≤1 vs mRS>1)	Cognitive Function	0.005	0.0111328	0.0224561	Yes
58	Student's single sample t-test	Seronegative vs normative mean	Anxiety	0.006	0.0113281	0.0260339	Yes
59	Welch's t-test	Pre-exisiting psychiatric comorbidity (Yes vs No)	Satisfaction with Social Roles and Activities	0.006	0.0115234	0.0260339	Yes
60	Welch's t-test	Seropositive (mRS≤2 vs mRS>2)	Satisfaction with Social Roles and Activities	0.007	0.0117188	0.0298667	Yes
61	Student's single sample t-test	Seropositive vs normative mean	Anxiety	0.008	0.0119141	0.0325079	Yes
62	Hierarchical linear regression: Step 2 - mRS + CASE	Seronegative	Positive Affect and Wellbeing	0.008	0.0121094	0.0325079	Yes
63	Hierarchical linear regression: Step 1 - mRS	Seropositive	Total NeuroQoL	0.008	0.0123047	0.0325079	Yes
64	Hierarchical linear regression: Step 2 - mRS + CASE	Total AE sample	Sleep Disturbance	0.011	0.0125	0.0433231	Yes
65	Welch's t-test	DRE vs no DRE	Total NeuroQoL	0.011	0.0126953	0.0433231	Yes
66	Welch's t-test	Pre-exisiting psychiatric comorbidity (Yes vs No)	Positive Affect and Wellbeing	0.013	0.0128906	0.0496716	Yes
67	Welch's t-test	Total AE sample (mRS≤2 vs mRS>2)	Total NeuroQoL	0.013	0.0130859	0.0496716	Yes
68	Welch's t-test	Pre-exisiting psychiatric comorbidity (Yes vs No)	Anxiety	0.014	0.0132812	0.0527059	No
69	Student's single sample t-test	Total AE sample vs normative mean	Sleep Disturbance	0.015	0.0134766	0.0556522	No
70	Hierarchical linear regression: Step 1 - CASE	Seronegative	Sleep Disturbance	0.018	0.0136719	0.0622703	No
71	Welch's t-test	DRE vs no DRE	Satisfaction with Social Roles and Activities	0.018	0.0138672	0.0622703	No
72	Hierarchical linear regression: Step 1 - CASE	Seronegative	Total NeuroQoL	0.018	0.0140625	0.0622703	No
73	Correlation	Seronegative	CASE, Sleep Disturbance	0.018	0.0142578	0.0622703	No
74	Correlation	Seronegative	CASE, Total NeuroQoL	0.018	0.0144531	0.0622703	No
75	Hierarchical linear regression: Step 1 - mRS	Total AE sample	Positive Affect and Wellbeing	0.02	0.0146484	0.0682667	No
76	Correlation	Seronegative	CASE, Positive Affect and Wellbeing	0.023	0.0148437	0.0764675	No
77	Hierarchical linear regression: Step 1 - CASE	Seronegative	Positive Affect and Wellbeing	0.023	0.0150391	0.0764675	No
78	Welch's t-test	Seropositive (mRS≤1 vs mRS>1)	Positive Affect and Wellbeing	0.025	0.0152344	0.0790123	No
79	Hierarchical linear regression: Step 1 - CASE	Seropositive	Anxiety	0.025	0.0154297	0.0790123	No
80	Welch's t-test	DRE vs no DRE	Sleep Disturbance	0.025	0.015625	0.0790123	No
81	Correlation	Seropositive	CASE, Anxiety	0.025	0.0158203	0.0790123	No
82	Welch's t-test	Seropostive vs seronegative	Cognitive Function	0.027	0.0160156	0.0842927	No
83	Welch's t-test	Pre-exisiting psychiatric comorbidity (Yes vs No)	Total NeuroQoL	0.03	0.0162109	0.0925301	No
84	Welch's t-test	Seropositive (mRS≤2 vs mRS>2)	Total NeuroQoL	0.033	0.0164063	0.100571	No
85	Hierarchical linear regression: Step 1 - mRS	Seropositive	Positive Affect and Wellbeing	0.034	0.0166016	0.1024	No
86	Hierarchical linear regression: Step 1 - mRS	Seronegative	Anxiety	0.036	0.0167969	0.107163	No
87	Welch's t-test	Pre-exisiting psychiatric comorbidity (Yes vs No)	Cognitive Function	0.037	0.0169922	0.108874	No
88	Welch's t-test	Total AE sample (mRS≤1 vs mRS>1)	Positive Affect and Wellbeing	0.038	0.0171875	0.110545	No
89	Hierarchical linear regression: Step 2 - mRS + CASE	Seronegative	Sleep Disturbance	0.04	0.0173828	0.114383	No
90	Hierarchical linear regression: Step 1 - CASE	Seropositive	Positive Affect and Wellbeing	0.041	0.0175781	0.114383	No
91	Correlation	Seropositive	CASE, Positive Affect and Wellbeing	0.041	0.0177734	0.114383	No
92	Hierarchical linear regression: Step 1 - CASE	Seronegative	Anxiety	0.042	0.0179687	0.114383	No
93	Correlation	Seronegative	CASE, Anxiety	0.042	0.0181641	0.114383	No
94	Hierarchical linear regression: Step 2 - mRS + CASE	Total AE sample	Positive Affect and Wellbeing	0.042	0.0183594	0.114383	No
95	Hierarchical linear regression: Step 1 - mRS	Seropositive	Anxiety	0.044	0.0185547	0.118568	No
96	Welch's t-test	Second line of treatment (Yes vs No)	Anxiety	0.052	0.01875	0.138667	No
97	Hierarchical linear regression: Step 2 - CASE + mRS	Total AE sample	Satisfaction with Social Roles and Activities	0.054	0.0189453	0.142515	No
98	Correlation	Total AE sample	Age, Sleep Disturbance	0.056	0.0191406	0.144155	No
99	Hierarchical linear regression: Step 2 - mRS + CASE	Total AE sample	Total NeuroQoL	0.056	0.0193359	0.144155	No
100	Hierarchical linear regression: Step 1 - CASE	Seronegative	Stigma	0.057	0.0195312	0.144155	No
101	Correlation	Seronegative	CASE, Stigma	0.057	0.0197266	0.144155	No
102	Hierarchical linear regression: Step 1 - CASE	Total AE sample	Fatigue	0.058	0.0199219	0.144155	No
103	Correlation	Total AE sample	CASE, Fatigue	0.058	0.0201172	0.144155	No
104	Welch's t-test	Total AE sample (mRS≤2 vs mRS>2)	Anxiety	0.06	0.0203125	0.146286	No
105	Hierarchical linear regression: Step 2 - mRS + CASE	Seronegative	Total NeuroQoL	0.06	0.0205078	0.146286	No
106	Student's single sample t-test	Seropositive vs normative mean	Sleep Disturbance	0.063	0.0207031	0.152151	No
107	Welch's t-test	Pre-exisiting psychiatric comorbidity (Yes vs No)	Stigma	0.064	0.0208984	0.153121	No
108	Hierarchical linear regression: Step 1 - mRS	Total AE sample	Sleep Disturbance	0.07	0.0210938	0.165926	No
109	Correlation	Total AE sample	Time to treatment, Fatigue	0.074	0.0212891	0.173798	No
110	Hierarchical linear regression: Step 1 - CASE	Seropositive	Sleep Disturbance	0.076	0.0214844	0.175279	No
111	Correlation	Seropositive	CASE, Sleep Disturbance	0.076	0.0216797	0.175279	No
112	Hierarchical linear regression: Step 2 - mRS + CASE	Seropositive	Sleep Disturbance	0.086	0.021875	0.194832	No
113	Hierarchical linear regression: Step 2 - CASE + mRS	Total AE sample	Cognitive Function	0.086	0.0220703	0.194832	No
114	Correlation	Total AE sample	Time since symptom onset, Cognitive Function	0.09	0.0222656	0.202105	No
115	Welch's t-test	Total AE sample (mRS≤1 vs mRS>1)	Fatigue	0.092	0.0224609	0.2048	No
116	Welch's t-test	Seronegative (mRS≤2 vs mRS>2)	Satisfaction with Social Roles and Activities	0.096	0.0226562	0.210441	No
117	Hierarchical linear regression: Step 2 - mRS + CASE	Seronegative	Stigma	0.097	0.0228516	0.210441	No
118	Hierarchical linear regression: Step 2 - CASE + mRS	Seronegative	Positive Affect and Wellbeing	0.097	0.0230469	0.210441	No
119	Correlation	Seronegative	CASE, Cognitive Function	0.099	0.0232422	0.2112	No
120	Hierarchical linear regression: Step 1 - CASE	Seronegative	Cognitive Function	0.099	0.0234375	0.2112	No
121	Welch's t-test	Seronegative (mRS≤1 vs mRS>1)	Satisfaction with Social Roles and Activities	0.102	0.0236328	0.215802	No
122	Welch's t-test	Seropositive (mRS≤1 vs mRS>1)	Sleep Disturbance	0.124	0.0238281	0.260163	No
123	Student's single sample t-test	Seropositive vs normative mean	Total NeuroQoL	0.125	0.0240234	0.260163	No
124	Welch's t-test	Seropositive (mRS≤1 vs mRS>1)	Fatigue	0.128	0.0242188	0.264258	No
125	Welch's t-test	Pre-exisiting psychiatric comorbidity (Yes vs No)	Fatigue	0.13	0.0244141	0.265922	No
126	Correlation	Total AE sample	Time to treatment, Total NeuroQoL	0.132	0.0246094	0.265922	No
127	Student's single sample t-test	Seronegative vs normative mean	Sleep Disturbance	0.134	0.0248047	0.265922	No
128	Correlation	Total AE sample	Time to treatment, Cognitive Function	0.134	0.025	0.265922	No
129	Hierarchical linear regression: Step 1 - mRS	Seronegative	Satisfaction with Social Roles and Activities	0.134	0.0251953	0.265922	No
130	Hierarchical linear regression: Step 2 - mRS + CASE	Total AE sample	Stigma	0.137	0.0253906	0.269785	No
131	Hierarchical linear regression: Step 2 - CASE + mRS	Seropositive	Stigma	0.141	0.0255859	0.270734	No
132	Hierarchical linear regression: Step 1 - mRS	Total AE sample	Fatigue	0.142	0.0257812	0.270734	No
133	Hierarchical linear regression: Step 2 - mRS + CASE	Seropositive	Cognitive Function	0.143	0.0259766	0.270734	No
134	Hierarchical linear regression: Step 1 - mRS	Seronegative	Total NeuroQoL	0.143	0.0261719	0.270734	No
135	Welch's t-test	Total AE sample (mRS≤1 vs mRS>1)	Sleep Disturbance	0.144	0.0263672	0.270734	No
136	Welch's t-test	Seropostive vs seronegative	Total NeuroQoL	0.144	0.0265625	0.270734	No
137	Welch's t-test	Male vs Female	Satisfaction with Social Roles and Activities	0.145	0.0267578	0.270734	No
138	Correlation	Seronegative	CASE, Satisfaction in Roles and Activities	0.147	0.0269531	0.270734	No
139	Hierarchical linear regression: Step 1 - CASE	Seronegative	Satisfaction with Social Roles and Activities	0.147	0.0271484	0.270734	No
140	Welch's t-test	Total AE sample (mRS≤2 vs mRS>2)	Positive Affect and Wellbeing	0.158	0.0273438	0.288914	No
141	Welch's t-test	Seropostive vs seronegative	Satisfaction with Social Roles and Activities	0.167	0.0275391	0.303206	No
142	Welch's t-test	Total AE sample (mRS≤2 vs mRS>2)	Sleep Disturbance	0.169	0.0277344	0.304676	No
143	Welch's t-test	Seropositive (mRS≤2 vs mRS>2)	Anxiety	0.176	0.0279297	0.314262	No
144	Hierarchical linear regression: Step 1 - mRS	Seronegative	Sleep Disturbance	0.177	0.028125	0.314262	No
145	Hierarchical linear regression: Step 2 - CASE + mRS	Total AE sample	Stigma	0.178	0.0283203	0.314262	No
146	Welch's t-test	Pre-exisiting psychiatric comorbidity (Yes vs No)	Sleep Disturbance	0.181	0.0285156	0.31737	No
147	Hierarchical linear regression: Step 2 - mRS + CASE	Seronegative	Fatigue	0.184	0.0287109	0.317852	No
148	Correlation	Seropositive	CASE, Fatigue	0.185	0.0289063	0.317852	No
149	Hierarchical linear regression: Step 1 - CASE	Seropositive	Fatigue	0.185	0.0291016	0.317852	No
150	Welch's t-test	Total AE sample (mRS≤2 vs mRS>2)	Fatigue	0.188	0.0292969	0.318728	No
151	Correlation	Total AE sample	Time since symptom onset, Total NeuroQoL	0.188	0.0294922	0.318728	No
152	Correlation	Total AE sample	Time since symptom onset, Fatigue	0.192	0.0296875	0.323368	No
153	Correlation	Total AE sample	Time to treatment, Satisfaction in Social Roles and Activities	0.194	0.0298828	0.324601	No
154	Welch's t-test	Seropostive vs seronegative	Stigma	0.202	0.0300781	0.334769	No
155	Correlation	Total AE sample	Time to treatment, Stigma	0.204	0.0302734	0.334769	No
156	Hierarchical linear regression: Step 1 - mRS	Seropositive	Fatigue	0.204	0.0304687	0.334769	No
157	Welch's t-test	Seropostive vs seronegative	Positive Affect and Wellbeing	0.207	0.0306641	0.337529	No
158	Student's single sample t-test	Seronegative vs normative mean	Positive Affect and Wellbeing	0.214	0.0308594	0.3456	No
159	Correlation	Seronegative	CASE, Fatigue	0.216	0.0310547	0.3456	No
160	Hierarchical linear regression: Step 1 - CASE	Seronegative	Fatigue	0.216	0.03125	0.3456	No
161	Hierarchical linear regression: Step 2 - mRS + CASE	Seropositive	Satisfaction with Social Roles and Activities	0.225	0.0314453	0.353374	No
162	Welch's t-test	Seropositive (mRS≤2 vs mRS>2)	Fatigue	0.225	0.0316406	0.353374	No
163	Hierarchical linear regression: Step 1 - mRS	Seronegative	Cognitive Function	0.225	0.0318359	0.353374	No
164	Hierarchical linear regression: Step 1 - mRS	Seropositive	Sleep Disturbance	0.231	0.0320312	0.359325	No
165	Hierarchical linear regression: Step 2 - mRS + CASE	Total AE sample	Fatigue	0.232	0.0322266	0.359325	No
166	Hierarchical linear regression: Step 2 - mRS + CASE	Total AE sample	Anxiety	0.233	0.0324219	0.359325	No
167	Hierarchical linear regression: Step 2 - mRS + CASE	Seropositive	Total NeuroQoL	0.237	0.0326172	0.362667	No
168	Welch's t-test	Seronegative (mRS≤2 vs mRS>2)	Anxiety	0.238	0.0328125	0.362667	No
169	Correlation	Total AE sample	Time since symptom onset, Sleep Disturbance	0.248	0.0330078	0.374965	No
170	Welch's t-test	Seronegative (mRS≤2 vs mRS>2)	Sleep Disturbance	0.249	0.0332031	0.374965	No
171	Hierarchical linear regression: Step 2 - CASE + mRS	Seropositive	Sleep Disturbance	0.256	0.0333984	0.383251	No
172	Welch's t-test	Seronegative (mRS≤2 vs mRS>2)	Total NeuroQoL	0.26	0.0335937	0.386977	No
173	Welch's t-test	Second line of treatment (Yes vs No)	Fatigue	0.265	0.0337891	0.392046	No
174	Correlation	Total AE sample	Time since symptom onset, Satisfaction in Social Roles and Activities	0.268	0.0339844	0.392046	No
175	Welch's t-test	Second line of treatment (Yes vs No)	Total NeuroQoL	0.268	0.0341797	0.392046	No
176	Correlation	Total AE sample	Time to treatment, Sleep Disturbance	0.272	0.034375	0.393296	No
177	Welch's t-test	Seropostive vs seronegative	Fatigue	0.272	0.0345703	0.393296	No
178	Student's single sample t-test	Seronegative vs normative mean	Stigma	0.274	0.0347656	0.393296	No
179	Hierarchical linear regression: Step 2 - mRS + CASE	Seronegative	Cognitive Function	0.275	0.0349609	0.393296	No
180	Hierarchical linear regression: Step 1 - mRS	Seronegative	Stigma	0.279	0.0351562	0.3968	No
181	Welch's t-test	Male vs Female	Sleep Disturbance	0.289	0.0353516	0.408751	No
182	Correlation	Total AE sample	Age, Fatigue	0.313	0.0355469	0.43687	No
183	Welch's t-test	Male vs Female	Fatigue	0.314	0.0357422	0.43687	No
184	Welch's t-test	Seropositive (mRS≤2 vs mRS>2)	Positive Affect and Wellbeing	0.314	0.0359375	0.43687	No
185	Hierarchical linear regression: Step 2 - mRS + CASE	Seropositive	Anxiety	0.32	0.0361328	0.44043	No
186	Welch's t-test	Seronegative (mRS≤2 vs mRS>2)	Positive Affect and Wellbeing	0.32	0.0363281	0.44043	No
187	Hierarchical linear regression: Step 2 - mRS + CASE	Total AE sample	Cognitive Function	0.33	0.0365234	0.451765	No
188	Student's single sample t-test	Seronegative vs normative mean	Fatigue	0.334	0.0367188	0.454809	No
189	Welch's t-test	Seronegative (mRS≤1 vs mRS>1)	Anxiety	0.343	0.0369141	0.464593	No
190	Welch's t-test	DRE vs no DRE	Fatigue	0.35	0.0371094	0.469333	No
191	Hierarchical linear regression: Step 2 - CASE + mRS	Total AE sample	Anxiety	0.351	0.0373047	0.469333	No
192	Hierarchical linear regression: Step 2 - CASE + mRS	Total AE sample	Sleep Disturbance	0.352	0.0375	0.469333	No
193	Correlation	Total AE sample	Time since symptom onset, Stigma	0.356	0.0376953	0.472207	No
194	Correlation	Total AE sample	Time to treatment, Positive Affect and Wellbeing	0.373	0.0378906	0.492206	No
195	Welch's t-test	Male vs Female	Anxiety	0.388	0.0380859	0.509374	No
196	Hierarchical linear regression: Step 1 - mRS	Seronegative	Positive Affect and Wellbeing	0.413	0.0382813	0.53669	No
197	Hierarchical linear regression: Step 2 - CASE + mRS	Seronegative	Anxiety	0.413	0.0384766	0.53669	No
198	Welch's t-test	Second line of treatment (Yes vs No)	Sleep Disturbance	0.417	0.0386719	0.537729	No
199	Correlation	Total AE sample	Age, Total NeuroQoL	0.418	0.0388672	0.537729	No
200	Welch's t-test	Seronegative (mRS≤1 vs mRS>1)	Total NeuroQoL	0.421	0.0390625	0.53888	No
201	Hierarchical linear regression: Step 2 - CASE + mRS	Seronegative	Sleep Disturbance	0.426	0.0392578	0.542567	No
202	Welch's t-test	Second line of treatment (Yes vs No)	Satisfaction with Social Roles and Activities	0.438	0.0394531	0.555089	No
203	Correlation	Total AE sample	Time to symptom onset, Anxiety	0.444	0.0396484	0.559921	No
204	Hierarchical linear regression: Step 2 - CASE + mRS	Seronegative	Fatigue	0.451	0.0398437	0.565437	No
205	Welch's t-test	Seropositive (mRS≤2 vs mRS>2)	Sleep Disturbance	0.454	0.0400391	0.565437	No
206	Welch's t-test	Seronegative (mRS≤2 vs mRS>2)	Cognitive Function	0.455	0.0402344	0.565437	No
207	Welch's t-test	Male vs Female	Stigma	0.466	0.0404297	0.576309	No
208	Welch's t-test	Seronegative (mRS≤1 vs mRS>1)	Fatigue	0.471	0.040625	0.579692	No
209	Hierarchical linear regression: Step 2 - CASE + mRS	Seronegative	Stigma	0.511	0.0408203	0.625914	No
210	Student's single sample t-test	Seropositive vs normative mean	Stigma	0.515	0.0410156	0.62781	No
211	Hierarchical linear regression: Step 2 - mRS + CASE	Seronegative	Anxiety	0.518	0.0412109	0.627925	No
212	Correlation	Total AE sample	Age, Anxiety	0.52	0.0414062	0.627925	No
213	Hierarchical linear regression: Step 2 - CASE + mRS	Seropositive	Positive Affect and Wellbeing	0.545	0.0416016	0.651207	No
214	Welch's t-test	Second line of treatment (Yes vs No)	Cognitive Function	0.548	0.0417969	0.651207	No
215	Welch's t-test	Seronegative (mRS≤2 vs mRS>2)	Stigma	0.548	0.0419922	0.651207	No
216	Welch's t-test	Male vs Female	Cognitive Function	0.55	0.0421875	0.651207	No
217	Welch's t-test	Seropostive vs seronegative	Anxiety	0.552	0.0423828	0.651207	No
218	Welch's t-test	Seronegative (mRS≤1 vs mRS>1)	Stigma	0.557	0.0425781	0.654092	No
219	Hierarchical linear regression: Step 2 - CASE + mRS	Seronegative	Satisfaction with Social Roles and Activities	0.567	0.0427734	0.657955	No
220	Hierarchical linear regression: Step 2 - CASE + mRS	Seronegative	Total NeuroQoL	0.567	0.0429688	0.657955	No
221	Hierarchical linear regression: Step 2 - CASE + mRS	Total AE sample	Total NeuroQoL	0.568	0.0431641	0.657955	No
222	Welch's t-test	Male vs Female	Total NeuroQoL	0.574	0.0433594	0.66191	No
223	Correlation	Total AE sample	Age, Satisfaction in Social Roles and Activities	0.579	0.0435547	0.664682	No
224	Student's single sample t-test	Seropositive vs normative mean	Fatigue	0.591	0.04375	0.675429	No
225	Hierarchical linear regression: Step 1 - mRS	Seronegative	Fatigue	0.609	0.0439453	0.692907	No
226	Welch's t-test	Seronegative (mRS≤2 vs mRS>2)	Fatigue	0.618	0.0441406	0.700035	No
227	Student's single sample t-test	Seropositive vs normative mean	Positive Affect and Wellbeing	0.628	0.0443359	0.708229	No
228	Welch's t-test	DRE vs no DRE	Positive Affect and Wellbeing	0.636	0.0445313	0.714105	No
229	Welch's t-test	Second line of treatment (Yes vs No)	Positive Affect and Wellbeing	0.647	0.0447266	0.723284	No
230	Hierarchical linear regression: Step 2 - mRS + CASE	Seropositive	Stigma	0.652	0.0449219	0.725704	No
231	Hierarchical linear regression: Step 2 - mRS + CASE	Seronegative	Satisfaction with Social Roles and Activities	0.662	0.0451172	0.73269	No
232	Correlation	Total AE sample	Age, Positive Affect and Wellbeing	0.664	0.0453125	0.73269	No
233	Hierarchical linear regression: Step 2 - mRS + CASE	Total AE sample	Satisfaction with Social Roles and Activities	0.674	0.0455078	0.740532	No
234	Correlation	Total AE sample	Time to symptom onset, Positive Affect and Wellbeing	0.687	0.0457031	0.75159	No
235	Hierarchical linear regression: Step 2 - mRS + CASE	Seropositive	Fatigue	0.691	0.0458984	0.752749	No
236	Welch's t-test	Seronegative (mRS≤1 vs mRS>1)	Sleep Disturbance	0.698	0.0460938	0.757153	No
237	Welch's t-test	Second line of treatment (Yes vs No)	Stigma	0.713	0.0462891	0.77016	No
238	Welch's t-test	Seronegative (mRS≤1 vs mRS>1)	Positive Affect and Wellbeing	0.726	0.0464844	0.780908	No
239	Student's single sample t-test	Total AE sample vs normative mean	Positive Affect and Wellbeing	0.736	0.0466797	0.786058	No
240	Correlation	Total AE sample	Time to treament, Anxiety	0.739	0.046875	0.786058	No
241	Welch's t-test	Male vs Female	Positive Affect and Wellbeing	0.74	0.0470703	0.786058	No
242	Welch's t-test	Seronegative (mRS≤1 vs mRS>1)	Cognitive Function	0.773	0.0472656	0.817719	No
243	Student's single sample t-test	Total AE sample vs normative mean	Stigma	0.782	0.0474609	0.823835	No
244	Hierarchical linear regression: Step 2 - mRS + CASE	Seropositive	Positive Affect and Wellbeing	0.81	0.0476562	0.849836	No
245	Hierarchical linear regression: Step 2 - CASE + mRS	Seropositive	Satisfaction with Social Roles and Activities	0.831	0.0478516	0.867902	No
246	Hierarchical linear regression: Step 2 - CASE + mRS	Seropositive	Cognitive Function	0.834	0.0480469	0.867902	No
247	Student's single sample t-test	Total AE sample vs normative mean	Fatigue	0.842	0.0482422	0.87268	No
248	Hierarchical linear regression: Step 2 - CASE + mRS	Total AE sample	Positive Affect and Wellbeing	0.887	0.0484375	0.912964	No
249	Hierarchical linear regression: Step 2 - CASE + mRS	Seropositive	Fatigue	0.888	0.0486328	0.912964	No
250	Hierarchical linear regression: Step 2 - CASE + mRS	Seropositive	Anxiety	0.896	0.0488281	0.917504	No
251	Hierarchical linear regression: Step 2 - CASE + mRS	Seronegative	Cognitive Function	0.906	0.0490234	0.924048	No
252	Correlation	Total AE sample	Age, Cognitive Function	0.935	0.0492187	0.949841	No
253	Hierarchical linear regression: Step 2 - CASE + mRS	Total AE sample	Fatigue	0.949	0.0494141	0.960253	No
254	Hierarchical linear regression: Step 2 - CASE + mRS	Seropositive	Total NeuroQoL	0.96	0.0496094	0.965773	No
255	Welch's t-test	Seropostive vs seronegative	Sleep Disturbance	0.962	0.0498047	0.965773	No
256	Correlation	Total AE sample	Age, Stigma	0.984	0.05	0.984	No
